# Supplementary material for: Adaptive Distribution and Priority Protection of Endangered Species Cycas balansae
Source: Plants (Basel). 2025 Mar 5;14(5):815. doi: 10.3390/plants14050815 (PMC11902338; doi:10.3390/plants14050815)
Supplement: Supplementary file 1 [file plants-14-00815-s001.zip]

Archive with 1 entries (1 files):
- plants-3357846-supplementary.pdf
